# Supplementary material for: The arginine synthetase pathway is responsible for carbamoyl phosphate synthesis in Thermococcus kodakarensis
Source: Front Microbiol. 2026 May 29;17:1761990. doi: 10.3389/fmicb.2026.1761990 (PMC13260591; doi:10.3389/fmicb.2026.1761990)
Supplement: Supplementary file 1 [file Table_1.xlsx]

## Sheet: TableS1
Supplementary Table 1. Distribution of genes related to arginine synthetase pathway in Thermococcales.
	arginine synthetase pathway			carbamoyl phosphate synthetase		arginine biosynthesis		[NiFe] hydrogenase maturation proteins						pyrimidine biosynthesis
	arcE	arcB	arcC	carA	carB	argG	argH	hypA	hypB	hypC	hypD	hypE	hypF	pyrI	pyrB	pyrC	pyrDII	pyrDI	pyrE	pyrF
Pyrococcus furiosus DSM 3638	PF0547	PF0594	PF0676	PF1713	PF1714	PF0207	PF0208	PF0615	PF0616	PF0548	PF0549	PF0604	PF0559	PF0598	PF0599	PF0189	PF0188	PF1539	PF1034	PF1114
Pyrococcus furiosus COM1	PFC_01860	PFC_02100	PFC_02540	PFC_10040	PFC_10035	PFC_00095	PFC_00100	PFC_02215	PFC_02220	PFC_01865	PFC_01870	PFC_02150	PFC_01925	PFC_02120	PFC_02125	PFC_07255	PFC_07260	PFC_06925	PFC_04405
Pyrococcus horikoshii	PH0578	PH0726	PH1282					PH1581	PH1580		PH0879	PH0739	PH0897	PH0721	PH0720	PH1963	PH1965	PH1516	PH1128	PH0731
Pyrococcus abyssi	PAB0938	PAB1502	PAB0593					PAB0399	PAB0400	PAB7315	PAB1559	PAB0868	PAB1560	PAB1499	PAB1498	PAB1149	PAB1150	PAB1936	PAB2430	PAB1505
Pyrococcus sp. NA2	PNA2_1245	PNA2_1370	PNA2_1855	PNA2_0496	PNA2_0497	PNA2_0494	PNA2_0495	PNA2_0166	PNA2_0164	PNA2_1471	PNA2_1470	PNA2_1379	PNA2_1469	PNA2_1367	PNA2_1365	PNA2_0845	PNA2_0844	PNA2_0102	PNA2_1780	PNA2_1374
Pyrococcus yayanosii	PYCH_04440	PYCH_05820	PYCH_07920					PYCH_06410	PYCH_06420	PYCH_06470	PYCH_06480	PYCH_05150	PYCH_06490	PYCH_07510	PYCH_07500	PYCH_15840	PYCH_15830	PYCH_07590	PYCH_05970	PYCH_02960
Pyrococcus sp. ST04	Py04_0863	Py04_0738	Py04_0751	Py04_1602	Py04_1601	Py04_0362	Py04_0363	Py04_1468	Py04_1467	Py04_0862	Py04_0861	Py04_0728	Py04_0860	Py04_0742	Py04_0743	Py04_0343	Py04_0342	Py04_1409	Py04_0951	Py04_0734
Pyrococcus kukulkanii	TQ32_04590	TQ32_04250	TQ32_04120					TQ32_08960	TQ32_08965	TQ32_03100	TQ32_03095	TQ32_03205	TQ32_03090	TQ32_04225	TQ32_04220	TQ32_00800	TQ32_00795	TQ32_09295	TQ32_06075	TQ32_03165
Pyrococcus woesei	ACMFNG_05855	ACMFNG_06105	ACMFNG_06205	ACMFNG_01230	ACMFNG_01235	ACMFNG_04020	ACMFNG_04025	ACMFNG_06535	ACMFNG_06530	ACMFNG_05860	ACMFNG_05865	ACMFNG_06155	ACMFNG_05915	ACMFNG_06125	ACMFNG_06130	ACMFNG_03925	ACMFNG_03920	ACMFNG_00295	ACMFNG_07835	ACMFNG_08225
Pyrococcus chitonophagus	CHITON_0616	CHITON_1120	CHITON_1095	CHITON_1946	CHITON_1945	CHITON_0426	CHITON_0427	CHITON_1817	CHITON_1816	CHITON_0954	CHITON_0955	CHITON_1255	CHITON_0957	CHITON_1113	CHITON_1112	CHITON_0411	CHITON_0410	CHITON_1745	CHITON_1464
Thermococcus kodakarensis	TK2200	TK0871	TK2158					TK2008	TK2007	TK2001	TK2000	TK1993	TK1997	TK2195	TK2196	TK1805	TK1806	TK2260	TK2138	TK2276
Thermococcus onnurineus	TON_1432	TON_0435	TON_1502					TON_0261	TON_0262	TON_0283	TON_0284 TON_0285	TON_0287	TON_0286	TON_1438	TON_1437	TON_1763	TON_1762	TON_1264	TON_1513	TON_1251
Thermococcus gammatolerans	TGAM_2082	TGAM_1152	TGAM_0120					TGAM_0233	TGAM_0234	TGAM_0253	TGAM_0254	TGAM_0260	TGAM_0255	TGAM_2089	TGAM_2088	TGAM_0330	TGAM_0329	TGAM_0356	TGAM_1900	TGAM_1846
Thermococcus sibiricus	TSIB_1204	TSIB_1585	TSIB_1834					TSIB_1004	TSIB_1003	TSIB_1435	TSIB_1434	TSIB_1499	TSIB_1495	TSIB_0444	TSIB_0445	TSIB_0443		TSIB_0441	TSIB_0446	TSIB_0440
Thermococcus barophilus	TERMP_00992	TERMP_00048	TERMP_01794					TERMP_01364	TERMP_01365	TERMP_02197	TERMP_02196	TERMP_01357	TERMP_01356	TERMP_01435	TERMP_01434	TERMP_01688	TERMP_01689	TERMP_01532	TERMP_01955	TERMP_01290
Thermococcus sp. 4557	GQS_08425	GQS_03035	GQS_07945					GQS_04215	GQS_04220	GQS_04235	GQS_04240	GQS_04260	GQS_04245	GQS_08380	GQS_08385	GQS_06440	GQS_06445	GQS_08785	GQS_07900	GQS_09400
Thermococcus sp. AM4	TAM4_152	TAM4_1861	TAM4_1238					TAM4_1300	TAM4_1244	TAM4_1161	TAM4_1331	TAM4_1133	TAM4_1253	TAM4_2425	TAM4_188	TAM4_1240	TAM4_1247	TAM4_1200	TAM4_384	TAM4_217
Thermococcus cleftensis	CL1_1299	CL1_0254	CL1_1208					CL1_0481	CL1_0482	CL1_0485	CL1_0486	CL1_0490	CL1_0487	CL1_1293	CL1_1294	CL1_0918	CL1_0919	CL1_1365	CL1_1199	CL1_1472
Thermococcus litoralis	OCC_01079	OCC_12024	OCC_00232					OCC_08415	OCC_08420	OCC_03798	OCC_03793	OCC_03532	OCC_06551	OCC_10013	OCC_10018	OCC_10008		OCC_09998	OCC_10023	OCC_09993
Thermococcus paralvinellae	TES1_1068	TES1_0151	TES1_1783	TES1_0500	TES1_0501	TES1_0498	TES1_0499	TES1_1383	TES1_1384	TES1_0094	TES1_0093	TES1_1379	TES1_1378
Thermococcus nautili	BD01_1228	BD01_0270	BD01_1966					BD01_0137	BD01_0136	BD01_0116	BD01_0115	BD01_0111	BD01_0114	BD01_1222	BD01_1223	BD01_1416	BD01_1415	BD01_1552	BD01_1568	BD01_1622
Thermococcus eurythermalis	TEU_01165	TEU_07075	TEU_01535					TEU_06250	TEU_06245	TEU_06110	TEU_06105	TEU_06085	TEU_06100	TEU_01205	TEU_01200	TEU_03180	TEU_03175	TEU_04195	TEU_01450	TEU_00175
Thermococcus guaymasensis	X802_05205	X802_08035	X802_04490					X802_03550	X802_03555	X802_03690	X802_03695	X802_03735	X802_03705	X802_05140	X802_05145	X802_05475	X802_05470	X802_05640	X802_02235	X802_01975
Thermococcus sp. 2319x1	ADU37_CDS09380	ADU37_CDS15610	ADU37_CDS19560					ADU37_CDS08520	ADU37_CDS08530	ADU37_CDS15070	ADU37_CDS15080	ADU37_CDS16490	ADU37_CDS16500	ADU37_CDS03730	ADU37_CDS03740	ADU37_CDS03720		ADU37_CDS03700 ADU37_CDS13060	ADU37_CDS03750	ADU37_CDS03690
Thermococcus peptonophilus	A0127_04345	A0127_00730	A0127_04745					A0127_09520	A0127_09515	A0127_09435	A0127_09430	A0127_08385	A0127_08390	A0127_04365	A0127_04360	A0127_06135	A0127_06130	A0127_04065	A0127_04840	A0127_03985
Thermococcus piezophilus	A7C91_02770	A7C91_08190	A7C91_04750					A7C91_07045	A7C91_07040	A7C91_06935	A7C91_06930	A7C91_06920	A7C91_06925	A7C91_02805	A7C91_02800		A7C91_03280	A7C91_01905	A7C91_04655
Thermococcus gorgonarius	A3K92_00225	A3K92_05475	A3K92_09155					A3K92_08120	A3K92_08115	A3K92_08025	A3K92_08020	A3K92_08000	A3K92_08015	A3K92_00195	A3K92_00200	A3K92_07600	A3K92_07605	A3K92_06900	A3K92_01320	A3K92_02115
Thermococcus celer	A3L02_06005	A3L02_09180	A3L02_06435					A3L02_00490	A3L02_00485	A3L02_00470	A3L02_00465	A3L02_00455	A3L02_00460	A3L02_06030	A3L02_06025	A3L02_07965	A3L02_07960	A3L02_04415	A3L02_06375	A3L02_05700
Thermococcus barossii	A3L01_07900	A3L01_02880	A3L01_08365					A3L01_01710	A3L01_01705	A3L01_01685	A3L01_01680	A3L01_01670	A3L01_01675	A3L01_07930	A3L01_07925	A3L01_09905	A3L01_09900	A3L01_07485	A3L01_08430	A3L01_06885
Thermococcus sp. 5-4	CDI07_07675	CDI07_02830	CDI07_07160					CDI07_01685	CDI07_01680	CDI07_01660	CDI07_01655	CDI07_01645	CDI07_01650	CDI07_07640	CDI07_07645	CDI07_09740	CDI07_09735	CDI07_08095	CDI07_08435	CDI07_06855
Thermococcus siculi	A3L11_00130	A3L11_06850	A3L11_01765					A3L11_05475	A3L11_05470	A3L11_05450	A3L11_05445	A3L11_05435	A3L11_05440	A3L11_00090	A3L11_00095	A3L11_03195	A3L11_03190	A3L11_00535	A3L11_01830	A3L11_01095
Thermococcus thioreducens	A3L14_10280	A3L14_04510	A3L14_10740					A3L14_03195	A3L14_03190	A3L14_03175	A3L14_03170	A3L14_03150	A3L14_03165	A3L14_10330	A3L14_10325	A3L14_00785	A3L14_00780	A3L14_09850	A3L14_10830	A3L14_09255
Thermococcus profundus	A3L09_02105	A3L09_07915	A3L09_00275					A3L09_03405	A3L09_03410	A3L09_03430	A3L09_03435	A3L09_03455	A3L09_03440	A3L09_02075	A3L09_02080	A3L09_10430	A3L09_10435	A3L09_00400	A3L09_00485	A3L09_03230
Thermococcus radiotolerans	A3L10_07295	A3L10_03660	A3L10_07830					A3L10_04870	A3L10_04875	A3L10_04895	A3L10_04900	A3L10_04910	A3L10_04905	A3L10_07330	A3L10_07325	A3L10_09230	A3L10_09225	A3L10_06880	A3L10_07910	A3L10_06330
Thermococcus pacificus	A3L08_01050	A3L08_05855	A3L08_01450					A3L08_05300	A3L08_05305	A3L08_05340	A3L08_05345	A3L08_05355	A3L08_05350	A3L08_01085	A3L08_01080	A3L08_02650	A3L08_02645	A3L08_00695	A3L08_01500	A3L08_00150
Thermococcus sp. P6	A3L12_03855	A3L12_05880	A3L12_04150					A3L12_01865	A3L12_01870	A3L12_01880	A3L12_01885	A3L12_01895	A3L12_01890	A3L12_03875	A3L12_03870	A3L12_02505	A3L12_02500	A3L12_01370	A3L12_04240	A3L12_02095
Thermococcus indicus	FH039_11450	FH039_05220	FH039_11950					FH039_03910	FH039_03905	FH039_03885	FH039_03880	FH039_03860	FH039_03875	FH039_11490	FH039_11485		FH039_01395	FH039_10550	FH039_12005	FH039_10370
Thermococcus camini	TIRI35C_1896	TIRI35C_0806	TIRI35C_2003					TIRI35C_0573	TIRI35C_0572	TIRI35C_0567	TIRI35C_0566	TIRI35C_0562	TIRI35C_0565	TIRI35C_1906	TIRI35C_1905	TIRI35C_0089	TIRI35C_0088	TIRI35C_1819	TIRI35C_2013	TIRI35C_1682
Thermococcus aciditolerans	FPV09_10125	FPV09_03965	FPV09_09560					FPV09_05370	FPV09_05375	FPV09_05385	FPV09_05390	FPV09_05400	FPV09_05395	FPV09_10010	FPV09_10015	FPV09_08100	FPV09_08105	FPV09_10660	FPV09_09500	FPV09_11245
Thermococcus argininiproducens	K1720_09070	K1720_00040	K1720_02030	K1720_00595	K1720_00600	K1720_00585	K1720_00590	K1720_08155	K1720_08150	K1720_10385	K1720_10380	K1720_00450	K1720_00470	K1720_05330	K1720_05335	K1720_05325		K1720_05315	K1720_05340	K1720_05310
Thermococcus aggregans	NF865_08370	NF865_04830	NF865_03190					NF865_07190	NF865_07185	NF865_04550	NF865_04545	NF865_05215	NF865_05220	NF865_00465	NF865_00460	NF865_00470		NF865_00480	NF865_00455	NF865_00485
Palaeococcus pacificus	PAP_07605	PAP_01570	PAP_10015					PAP_08995	PAP_09000	PAP_06290	PAP_06285	PAP_04030	PAP_01595	PAP_09665	PAP_09660	PAP_10215	PAP_10220	PAP_04340	PAP_00090	PAP_05960
